# Supplementary material for: Unraveling Bone‐Skin Crosstalk Enables miRNA Nanoformulation for Cutaneous Neurovascular Reconstruction in Diabetic Mice
Source: Adv Sci (Weinh). 2026 Jul 11:e76500. Online ahead of print. doi: 10.1002/advs.76500 (PMC13355937; doi:10.1002/advs.76500)
Supplement: Supplementary file 2 — Supporting File 2: advs76500‐sup‐0002‐MovieS1‐S4.zip. [file ADVS-9999-e76500-s002.zip]

Archive with 4 entries (4 files):
- MovieS1-Day7-CTR.mp4
- MovieS2-Day7-Agomir@Gel.mp4
- MovieS3-CTR.mp4
- MovieS4-Day14-Agomir@Gel.mp4
